# Supplementary material for: A genuine layer 4 in motor cortex with prototypical synaptic circuit connectivity
Source: eLife. 2014 Dec 19;3:e05422. doi: 10.7554/eLife.05422 (PMC4290446; doi:10.7554/eLife.05422)
Supplement: Source code 1. — Custom Matlab routines for length density analysis of neuronal morphology. DOI: http://dx.doi.org/10.7554/eLife.05422.012 [file elife05422s001.zip]

Archive with 7 entries (7 files):
- LICENSE.txt
- swcAutoAlign.m
- swcLengthDensity.m
- swcLoadFromASC.m
- swcPlot3Dt.m
- swcTransform.m
- swc_library_documentation.m
