# Supplementary material for: A genuine layer 4 in motor cortex with prototypical synaptic circuit connectivity
Source: eLife. 2014 Dec 19;3:e05422. doi: 10.7554/eLife.05422 (PMC4290446; doi:10.7554/eLife.05422)
Supplement: Source code 1. — Custom Matlab routines for length density analysis of neuronal morphology. DOI: http://dx.doi.org/10.7554/eLife.05422.012 [file elife05422s001.zip › swcAutoAlign.m]

function [ swcdata degrees shift_x shift_y ] = swcAutoAlign( swcdata, doFlipLR, varargin )
%SWCAUTOALIGN Automatic alignment of a 3D reconstruction
%
% Attempts to align the reconstruction such that:
% (1) the apical axis is parallel to y
% (2) the soma is centered in x
% (3) the pia is at y=0
%
% The rotation is constrained to be +/- 90 degrees, i.e. if it is greater
% in magnitude, 90 degrees are added. An optional argument can override
% this behavior.
%
% Arguments
%   swcdata     Nx7 matrix of nodes
%   doFlipLR    if true, the reconstruction is flipped L/R and then aligned
% 
% Optional arguments
%   alignToApicalOnly    if present and true, only consider apical tree
%                        when estimating apical axis, otherwise all
%                        dendrites will be used
%
%   allowArbitraryRotationMagnitude   if present and true, rotation is not
%                                     constrained to be within +/- 90 degrees
%
%   pca3D                if present and true, calculate principal
%                        components for alignment in 3D, otherwise (default) 
%                        only use x/y
%   includeAxonsForAlignment   if present and true, include axons when
%                              calculating alignment axis (unless 
%                              alignToApicalOnly is also true)
%
% Usage
% [ swca degs dx dy ] = swcAutoAlign( swc );
%
% 2013-03-18 Ben Suter -- initial version
% 2014-04-31 Ben Suter -- new optional argument
%  allowArbitraryRotationMagnitude, to handle situations where the
%  reconstruction starts out >90 degrees from desired alignment
% 2014-05-05 Ben Suter -- change to do PCA only in 2D (x/y), since we're looking
%  for a rotation that will "look right" in the x/y plane; but the previous
%  behavior (PCA in 3D) can be selected with a new optional argument 
% 2014-05-20 Ben Suter -- if the pia was reconstructed, align to pia, using
% the average y value within +/- 100 um in x (lateral/medial) of soma; if
% no pia present, revert to previous method of most superficial process
% (dendrite or axon or soma)
% 2014-05-21 Ben Suter -- new optional argument to include axons when
% calculating the alignment axis
%
% %%%%%%%%%%%%%%%%%%%%%%%%%%%%%%%%%%%%%%%%%%%%%%%%%%%%%%%%%%%%%%%%%%%%%%%%
%     Copyright (C) 2014  Ben Suter
% 
%     This program is free software: you can redistribute it and/or modify
%     it under the terms of the GNU General Public License as published by
%     the Free Software Foundation, either version 3 of the License, or
%     (at your option) any later version.
% 
%     This program is distributed in the hope that it will be useful,
%     but WITHOUT ANY WARRANTY; without even the implied warranty of
%     MERCHANTABILITY or FITNESS FOR A PARTICULAR PURPOSE.  See the
%     GNU General Public License for more details.
% 
%     You should have received a copy of the GNU General Public License
%     along with this program.  If not, see <http://www.gnu.org/licenses/>.
% %%%%%%%%%%%%%%%%%%%%%%%%%%%%%%%%%%%%%%%%%%%%%%%%%%%%%%%%%%%%%%%%%%%%%%%%

alignToApicalOnly = false;
if nargin > 2
    alignToApicalOnly = varargin{1};
    if ~islogical(alignToApicalOnly) || numel(alignToApicalOnly) ~= 1
        error('optional third argument must be a boolean');
    end
end

allowArbitraryRotationMagnitude = false;
if nargin > 3
    allowArbitraryRotationMagnitude = varargin{2};
    if ~islogical(allowArbitraryRotationMagnitude) || numel(allowArbitraryRotationMagnitude) ~= 1
        error('optional fourth argument must be a boolean');
    end
end

pca3D = false;
if nargin > 4
    pca3D = varargin{3};
    if ~islogical(pca3D) || numel(pca3D) ~= 1
        error('optional 5th argument must be a boolean');
    end
end

includeAxonsForAlignment = false;
if nargin > 2
    includeAxonsForAlignment = varargin{4};
    if ~islogical(includeAxonsForAlignment) || numel(includeAxonsForAlignment) ~= 1
        error('optional fourth argument must be a boolean');
    end
end

% Principal Component Analysis (PCA) to estimate the "apical" axis
% Typically use all dendrites, but not the soma or axon
if alignToApicalOnly
    % Apical dendrites only
    if pca3D
        coefs = princomp(swcdata(swcdata(:,2) == 4, [3 4 5]));
    else
        coefs = princomp(swcdata(swcdata(:,2) == 4, [3 4]));
    end
elseif includeAxonsForAlignment
    % Apical and basal dendrites, and axons
    if pca3D
        coefs = princomp(swcdata(swcdata(:,2) == 2 | swcdata(:,2) == 3 | swcdata(:,2) == 4, [3 4 5]));
    else
        coefs = princomp(swcdata(swcdata(:,2) == 2 | swcdata(:,2) == 3 | swcdata(:,2) == 4, [3 4]));
    end
else
    % Apical and basal dendrites
    if pca3D
        coefs = princomp(swcdata(swcdata(:,2) == 3 | swcdata(:,2) == 4, [3 4 5]));
    else
        coefs = princomp(swcdata(swcdata(:,2) == 3 | swcdata(:,2) == 4, [3 4]));
    end
end

% Calculate angle between the estimated apical axis and the y-axis
if pca3D
    degrees = acos(dot([0 1 0], coefs(:,1))) / pi * 180;
else
    degrees = acos(dot([0 1], coefs(:,1))) / pi * 180;
end
if doFlipLR
    degrees = - degrees;
end

% When I use the dot product to find the angle above, I lose the sign of
% the angle. I think one way to recover it is to use atan2, but this is a
% 2-dimensional function. I hope it's okay to use the xy-plane projection
% of the apical PCA to calculate this angle:
atan2result = atan2(coefs(2,1), coefs(1,1)) / pi * 180;
if atan2result <= -90 || atan2result > 90
    % falls into the -x half, so reverse
    degrees = -degrees;
end

% If PCA finds the wrong "direction" of the axis, adjust the rotation
% i.e. we expect the rotation to be within +/- 90 degrees, and use this
% to detect "over-rotations".
if abs(degrees) > 90 && ~allowArbitraryRotationMagnitude
    degrees = degrees - sign(degrees)*180;
end

% Apply the rotation
[ swcdata ] = swcTransform( swcdata, doFlipLR, 1.0, 1.0, degrees, 0, 0 );

% Estimate soma x-position
xsoma = mean(swcdata(swcdata(:,2) == 1, 3));

% Estimate pia y-position:
% If pia was reconstructed, find the average pia height within +/- 100 um
% lateral/medial of the soma. Otherwise, find the most superficial dendrite
% or axon.
ix_pia = find(swcdata(:,2) == 11 & abs(swcdata(:,3) - xsoma) <= 100);
if isempty(ix_pia)
    % No pia, so use uppermost of all processes
    ymax = max(swcdata(:, 4));
else
    % Average y of the pia, within 100 um lateral/medial to soma
    ymax = mean(swcdata(ix_pia, 4));
    % TODO: averaging won't be quite right if pia is not evenly sampled
end

% Apply the translations
shift_x = -xsoma;
shift_y = -ymax;
[ swcdata ] = swcTransform( swcdata, false, 1.0, 1.0, 0, shift_x, shift_y );

end
