# Supplementary material for: A genuine layer 4 in motor cortex with prototypical synaptic circuit connectivity
Source: eLife. 2014 Dec 19;3:e05422. doi: 10.7554/eLife.05422 (PMC4290446; doi:10.7554/eLife.05422)
Supplement: Source code 1. — Custom Matlab routines for length density analysis of neuronal morphology. DOI: http://dx.doi.org/10.7554/eLife.05422.012 [file elife05422s001.zip › swcLengthDensity.m]

function [ LD, grid_center_x, grid_center_y, AD ] = swcLengthDensity( swcdata, wx, wy, Nx, Ny, varargin )
%SWCLENGTHDENSITY Calculate length (and membrane area) density over a grid
%
% The grid is generated centered on x=0, and from y=0(pia) decreasing
% The grid mirrors the experimental laser-scanning map grid: 
% grids extend width/2 around each grid center, so typically 
% pia is at y=0, soma is at x=0; as such, the top-most row "overhangs" 
% upper tissue edge by 50% of bin height
%
% Arguments
%   swcdata        Nx7 array of SWC-format reconstruction
%   wx             width of bins, in um
%   wy             height of bins, in um
%   Nx             number of bins in x, centered at x=0
%   Ny             number of bins in y, starting at y=0 and progressing
%                  towards negative y
% 
% Optional arguments
%   types          1xM array, of neurite types to include, e.g. [ 3 4 ]
%   zlims          1x2 array, deep (more negative) and shallow bounds in z
%   ymi            1xNy array, more negative edge of y-axis bins
%   yma            1xNy array, less negative edge of y-axis bins, if ymi and yma are
%                  present, the wy and Ny arguments are ignored
%
% Results
%   LD             Nx by Nx matrix, total length of neurites within each grid cell
%   grid_center_x  x-vals of the grid center points
%   grid_center_y  y-vals of the grid center points
%   AD             Nx by Ny matrix, total membrane area within each grid cell
%
% Usage
% [ ld gcx gcy ] = swcLengthDensity(swc, 50, 50, 12, 30, [3 4], [-1000 1000]);
% 
% 2013-03-18 Ben Suter -- initial version
% 2013-03-27 Ben Suter -- modified to accept specific y-axis bin boundaries
%
% %%%%%%%%%%%%%%%%%%%%%%%%%%%%%%%%%%%%%%%%%%%%%%%%%%%%%%%%%%%%%%%%%%%%%%%%
%     Copyright (C) 2014  Ben Suter
% 
%     This program is free software: you can redistribute it and/or modify
%     it under the terms of the GNU General Public License as published by
%     the Free Software Foundation, either version 3 of the License, or
%     (at your option) any later version.
% 
%     This program is distributed in the hope that it will be useful,
%     but WITHOUT ANY WARRANTY; without even the implied warranty of
%     MERCHANTABILITY or FITNESS FOR A PARTICULAR PURPOSE.  See the
%     GNU General Public License for more details.
% 
%     You should have received a copy of the GNU General Public License
%     along with this program.  If not, see <http://www.gnu.org/licenses/>.
% %%%%%%%%%%%%%%%%%%%%%%%%%%%%%%%%%%%%%%%%%%%%%%%%%%%%%%%%%%%%%%%%%%%%%%%%

types = [ 1 2 3 4 ];
zlims = [ -1000 1000 ];
if nargin > 5
    types = varargin{1};
end
if nargin > 6
    zlims = varargin{2};
end

xc = ((1:Nx)-(1+Nx)/2)*wx;
yc = -(0:Ny-1)*wy;
xmi = xc - wx/2; 
xma = xc + wx/2;

if nargin > 7
    % Use the specified y-bin boundaries
    ymi = varargin{3};
    yma = varargin{4};
    
    Ny = numel(ymi);
    
    % Assumes ymi and yma are 1xM
    yc = mean([ ymi; yma; ]);
else
    ymi = yc - wy/2; 
    yma = yc + wy/2;
end

grid_center_x = xc;
grid_center_y = yc;

x = swcdata(:,3);
y = swcdata(:,4);
z = swcdata(:,5);
r = swcdata(:,6);
parents = swcdata(:,7);


idxmatching=[];
for k=1:numel(types)
    idxmatching = [ idxmatching; find(swcdata(:,2) == types(k)); ]; 
end
if max(x(idxmatching)) > max(xma) || min(x(idxmatching)) < min(xmi)
    warning('Some dendrites exceed the width of the grid, and will not be counted.');
end
if max(y(idxmatching)) > max(yma) || min(y(idxmatching)) < min(ymi)
    warning('Some dendrites exceed the height of the grid, and will not be counted.');
end
if max(z(idxmatching)) > zlims(2) || min(z(idxmatching)) < zlims(1)
    warning('Some dendrites exceed the depth of the grid, and will not be counted.');
end


LD = zeros(Ny, Nx); 
AD = zeros(Ny, Nx); 
for n = 1:numel(x)
    par = parents(n); 
    if par > 0
        typ = swcdata(n, 2); 
        typp = swcdata(par, 2);         
        ti = find(types == typ);
        tip = find(types == typp);
        if ~isempty(ti) && ~isempty(tip)
        
            px = (x(n) + x(par)) / 2; 
            py = (y(n) + y(par)) / 2;
            pz = (z(n) + z(par)) / 2;
            
            if pz >= zlims(1) && pz <= zlims(2)
                ix = max(find(xma < px)) + 1;
                iy = min(find(ymi < py));

                if isempty(ix) || isempty(iy) || iy < 1 || ix < 1 || iy > Ny || ix > Nx
%                     fprintf(1, 'Dendrite (%g, %g, %g) exceeds grid on line %g\n', px, py, pz, n);
                else
                    try
%                         LD(iy,ix) = LD(iy,ix) + sqrt( (x(n)-x(par))^2 + (y(n)-y(par))^2 + (z(n)-z(par))^2 );
                                                
%                         A = pi*r(par)*sqrt((L*r(par)/(r(par)-r(n)))^2 - r(par)^2) + pi*r(n)*sqrt((L*r(n)/(r(par)-r(n)))^2 + r(n)^2);
%                         A = pi * L * ( r(par) + r(n) ); % should be area
%                         of the outer surface of a truncated cone, as
%                         derived by me - but seems to be wrong; yep, has
%                         to do with the differential surface patch being
%                         curved, and not well-approximated by a piece
%                         that's parallel to the axis of rotation
 
                        L = sqrt( (x(n)-x(par))^2 + (y(n)-y(par))^2 + (z(n)-z(par))^2 );
                        LD(iy,ix) = LD(iy,ix) + L; % increment the length at this voxel

                        % http://en.wikipedia.org/wiki/Surface_of_revolution,
                        % with y(x) = r1 + (r2-r1)/L*x and dy/dx = (r2-r1)/L
                        A = pi * (r(par) + r(n)) * sqrt(L^2 + (r(par) - r(n))^2); % area of outer surface of a truncated cone, without the end caps
                        AD(iy,ix) = AD(iy,ix) + A; % increment the area at this voxel
                    catch
%                         fprintf(1, 'Dendrite (%g, %g, %g) exceeds grid on line %g\n', px, py, pz, n);
                    end
                end
                
            end
        end
    end
end

% figure; imagesc(xc, yc, LD); axis image; colormap(flipud(bone)); set(gca, 'YDir', 'normal');

end
