# Supplementary material for: A genuine layer 4 in motor cortex with prototypical synaptic circuit connectivity
Source: eLife. 2014 Dec 19;3:e05422. doi: 10.7554/eLife.05422 (PMC4290446; doi:10.7554/eLife.05422)
Supplement: Source code 1. — Custom Matlab routines for length density analysis of neuronal morphology. DOI: http://dx.doi.org/10.7554/eLife.05422.012 [file elife05422s001.zip › swcLoadFromASC.m]

function [ swcdata ] = swcLoadFromASC( ascfilepath, varargin )
%SWCLOADFROMASC Loads and parses a Neurolucida .asc file and stores the
%reconstruction in an "SWC format" matrix with one row for each node
%
% The SWC format represents a 3D reconstruction as a list of nodes.
% Each node has a unique identifier (an integer).
% Each node has a coordinate in x/y/z-space.
% Each node represents a point where >=2 conical segments intersect,
% and has a radius defining the circular cross-section at the node.
% Each node has a reference to a "parent" node.
% Each node has a "type", classifying it as soma/axon/dendrite/apical
% dendrite, etc.
%
% Arguments:
%   ascfilepath     path to a .asc file, to be loaded and parsed
%
% Optional Arguments:
%   keepOnlyFirstSomaContourFlag    if true, only the first soma contour
%                                   will be included in the result, 
%                                   default is false
%   piaContourName                  if present and not empty, will 
%                    
% Output:   An Nx7 matrix with columns containing the following 7 fields
% [SegmentNumber] [TypeNumber] [XPos] [YPos] [ZPos] [Radius] [ParentIndex]
%
% Usage:
%   swcdata = swcLoadFromASC('C:\DATA\Ben\other\2011 sCRACM\reconstructions\BS0409.ASC');
%   swcdata = swcLoadFromASC('C:\DATA\Ben\other\2011 sCRACM\reconstructions\BS0409.ASC', true); % ignore all but the first soma contour
%
% 2013-03-18 Ben Suter -- initial version; the .ASC parsing (i.e. virtually
% all of this function) is copied from Gordon's neurolucida2MatlabNEW
% function, with a number of bugfixes and modifictions to make directly
% compatible with the SWC format.
% 2014-03-31 Ben Suter -- support for .ASC files generated from new
% Neurolucida versions, where "CellBody" is now spelled "Cell Body"
% 2014-04-29 Ben Suter -- support for .ASC files with x values more
% negative than -999.99; this fixes a bug that happened because I
% incorrectly believed that all data point lines have a space character
% between the ( and the first numeric digit; it turns out that for values
% of -1000 or more negative, the space is consumed, e.g. (-1000.00
% So I've modified the parser to detect specifically also the (- case as a
% data point line - more generic support for distinguishing between data
% lines and arbitrary other syntax would require access to a definition of
% the ASC syntax.
% 2014-05-02 Ben Suter -- support for a "pia" contour from ASC
% 2014-05-20 Ben Suter -- bugfix for bugfix: the test for large negative x
% values used in the soma and pia contour parsing code didn't work right,
% and I fixed it by testing for ~isempty() on the strfind result
%
% %%%%%%%%%%%%%%%%%%%%%%%%%%%%%%%%%%%%%%%%%%%%%%%%%%%%%%%%%%%%%%%%%%%%%%%%
%     Copyright (C) 2014  Ben Suter
% 
%     This program is free software: you can redistribute it and/or modify
%     it under the terms of the GNU General Public License as published by
%     the Free Software Foundation, either version 3 of the License, or
%     (at your option) any later version.
% 
%     This program is distributed in the hope that it will be useful,
%     but WITHOUT ANY WARRANTY; without even the implied warranty of
%     MERCHANTABILITY or FITNESS FOR A PARTICULAR PURPOSE.  See the
%     GNU General Public License for more details.
% 
%     You should have received a copy of the GNU General Public License
%     along with this program.  If not, see <http://www.gnu.org/licenses/>.
% %%%%%%%%%%%%%%%%%%%%%%%%%%%%%%%%%%%%%%%%%%%%%%%%%%%%%%%%%%%%%%%%%%%%%%%%

if nargin > 1
    keepOnlyFirstSomaContourFlag = varargin{1};  
else
    % default: 0, but if set to 1, then all but the first contour will be skipped
    keepOnlyFirstSomaContourFlag = 0;
end

if nargin > 2
    piaContourName = varargin{2};  
else
    piaContourName = '';
end

% Load the .asc text file and store result as an array of text lines
asclines = importdata(ascfilepath, '\n');

swcdata = []; % where the Matlab version of the data will go
nodeArray = []; % to keep track of nodes
branchParentFlag = 0;
endOfSplitFlag = 0;

foundOneSomaContourFlag = 0;
lastSomaNodeID = -1;

lastPiaNodeID = -1;

type = 0;
for n = 1:length(asclines)
    txt = asclines{n};
%     if strcmp(txt, '("CellBody"') && (~keepOnlyFirstSomaContourFlag || ~foundOneSomaContourFlag) % Ben Suter 2013-03-13
    if sum(strcmp(txt, {'("CellBody"','("Cell Body"'})) && (~keepOnlyFirstSomaContourFlag || ~foundOneSomaContourFlag) % Ben Suter 2014-03-31
        type = 1;
    elseif strfind(txt, '(Axon)')
        type = 2;
    elseif strfind(txt, '(Dendrite)')
        type = 3;
    elseif strfind(txt, '(Apical)'); 
        type = 4;
    elseif strfind(txt, ')  ;  End of tree')
        type = 0; 
        nodeArray = [];
    elseif ~isempty(piaContourName) & strfind(txt, ['("' piaContourName '"'])
        type = 11;
    end
    
    % SOMA, i.e. one of the CellBody contours
    % %%%%%%%%%%%%%%%%%%%%%%%%%%%%%%%%%%%%%%%%%%%%%%%%%%%%%%%%%%%%%%%
    % Uniquely identify start/data points/end of each soma contour by:
    % ("CellBody)"
    %  ...
    %   (  187.60  -331.74   -87.36     0.03)  ; 30, 1
    %  ...
    % )  ;  End of contour
    % %%%%%%%%%%%%%%%%%%%%%%%%%%%%%%%%%%%%%%%%%%%%%%%%%%%%%%%%%%%%%%%
    if type == 1
%         if strfind(txt, '  (  ') == 1  % data point line
%             % pull out X, Y, Z
%             vals = textscan(txt(numel('  (  ')+1:end), '%f %f %f %*[^\n]');
        if ~isempty(strfind(txt, '  ( ')) || ~isempty(strfind(txt, '  (-')) % data point line, as of 2014-05-20    
            % pull out X, Y, Z
            vals = textscan(txt(numel('  (')+1:end), '%f %f %f %*[^\n]'); % data point line, as of 2014-04-29
            radius = 0;
%             parent = size(swcdata,1); % make the previous node the parent
            parent = lastSomaNodeID; % will be -1 for first node of first soma contour
            ID = size(swcdata,1) + 1; % IDs increment in the order they are processed
            result = [ID type vals{1} vals{2} vals{3} radius parent]; % radius 0 for contour
            lastSomaNodeID = ID;
            % I don't understand this next part yet
            if isempty(swcdata) % only true for the first data line
                swcdata = result;
            else
                swcdata = [swcdata; result];
            end 
        elseif strfind(txt, '  ;  End of contour')
            type = 0;
            foundOneSomaContourFlag = 1;
        end
    end
        
% %%%%%%%%%%%%%%%
% Uniquely identify start/end of each tree by: (note, zero trailing spaces)
% ( (
% )  ;  End of tree
% Within tree:
%  data point: (note, 2 trailing spaces)
%   (  
%  branch point, start of first sibling subtree: (note, zero trailing spaces)
%   (
%  return to branch point, start of 2nd sibling subtree: (note, zero trailing spaces)
%         |
%  completed last (2nd) branch (subtree) of siblings
%     )  ;  End of split
%  branch (subtree) terminates
%        Normal
% %%%%%%%%%%%%%%%%%%%%%%%%%%%%%%%%%%%%%%%%%%%%%%%%%%%%%%%%%%%%%%%%%%%%%%%%

    % AXON OR DENDRITE OR APICAL
    if type == 2 || type == 3 || type == 4
        [token, rem] = strtok(txt);
        if  strfind(txt, 'End of split') 
            endOfSplitFlag = 1;
            nodeArray(end) = [];
        elseif strcmp(token, '(') && isempty(rem)
            % it's a Node; last point was a branchpoint
            % store parent point for subsequent branches:
            nodeArray = [nodeArray, size(swcdata,1)];
        elseif strcmp(token, '|') 
            % '|' marks the end of a branch (except last branch off a node)
            % Use the stored branchparent as the parent for the next point
            branchParentFlag = 1;
%         elseif strcmp(token, '(') && ~isempty(rem) % i.e., if there are data
        elseif strcmp(token(1), '(') && ~isempty(rem) % i.e., if there are data
%         elseif (~isempty(strfind(token, '( ')) | ~isempty(strfind(token, '(-'))) && ~isempty(rem) % i.e., if there are data
            % Handle case of large negative x values, where there is no
            % space between ( and the x value, so the token gobbled up the
            % x-value and this needs to be reassigned.
            k = strfind(token, '(-');
            if ~isempty(k)
                rem = [ token(k+1:end) ' ' rem ];
                token = token(1:k);
            end
            % end handling special case, 2014-04-29
            
            [X, rem] = strtok(rem);
            [Y, rem] = strtok(rem);
            [Z, rem] = strtok(rem);
            [D, ~] = strtok(rem);
            D = D(1,1:end-1); % remove the trailing ')'
            ID = size(swcdata,1) + 1;

            if isempty(swcdata)
                parent = -1;
            elseif strfind(txt, 'Root') % it's a Root
                parent = -1;
            else
                if branchParentFlag
                    parent = nodeArray(end);
                    branchParentFlag = 0;
                else
                    parent = ID-1;
                end
            end
            
            result = [ID type str2num(X) str2num(Y) str2num(Z) str2num(D)/2 parent];
        
            if isempty(swcdata)
                swcdata = result;
            else
                swcdata = [swcdata; result];
            end
        end
    end
    
    
    % Pia contour, aka "User Line 1"
    % %%%%%%%%%%%%%%%%%%%%%%%%%%%%%%%%%%%%%%%%%%%%%%%%%%%%%%%%%%%%%%%
    % Uniquely identify start/data points/end of each pia contour by:
    % ("User Line 1"
    %  ...
    %   (  187.60  -331.74   -87.36     0.03)  ; 30, 1
    %  ...
    % )  ;  End of contour
    % %%%%%%%%%%%%%%%%%%%%%%%%%%%%%%%%%%%%%%%%%%%%%%%%%%%%%%%%%%%%%%%
    if type == 11
        if ~isempty(strfind(txt, '  ( ')) || ~isempty(strfind(txt, '  (-')) % data point line, as of 2014-05-20
            % pull out X, Y, Z
            vals = textscan(txt(numel('  (')+1:end), '%f %f %f %*[^\n]'); % data point line, as of 2014-04-29
            radius = 0;
            parent = lastPiaNodeID; % will be -1 for first node of first pia contour
            ID = size(swcdata,1) + 1; % IDs increment in the order they are processed
            result = [ID type vals{1} vals{2} vals{3} radius parent]; % radius 0 for contour
            lastPiaNodeID = ID;
            % I don't understand this next part yet
            if isempty(swcdata) % only true for the first data line
                swcdata = result;
            else
                swcdata = [swcdata; result];
            end 
        elseif strfind(txt, '  ;  End of contour')
            type = 0;
        end
    end
    
end

% Convert all fake parents from "0" to "-1", to match the SWC spec
swcdata(swcdata(:,7) == 0, 7) = -1;

end

% %%%%%%%%%%%%%%%%%%%%%%%%%%%%%%%%%%%%%%%%%%%%%%%%%%%%%%%%%%%%%%%%%%%%
% Notes on format, how to parse, etc.
% %%%%%%%%%%%%%%%%%%%%%%%%%%%%%%%%%%%%%%%%%%%%%%%%%%%%%%%%%%%%%%%%%%%%

% Soma consists of N contours, formatted as follows (this is contour #30)
% variants include "Cell Body" spelling.
% Ben Suter 2013-03-13
% %%%%%%%%%%%%%%%%%%%%%%%%%%%%%%%%%%%%%%%%%%%%%%%%%%%%%%%%%%%%%%%%%%%%
%
% ("CellBody"
%   (Color Magenta)
%   (CellBody)
%   (Resolution 0.034795)
%   (  187.60  -331.74   -87.36     0.03)  ; 30, 1
%   (  187.43  -332.05   -87.36     0.03)  ; 30, 2
%      ...
% )  ;  End of contour

% Neurites consist of section as follows, starting as (Dendrite) or
% (Apical), or (Axon) - but no axons in my reconstructions here.
% Ben Suter 2013-03-13
% %%%%%%%%%%%%%%%%%%%%%%%%%%%%%%%%%%%%%%%%%%%%%%%%%%%%%%%%%%%%%%%%%%%%
%
% ( (Color Magenta)
%   (Dendrite)
%   (  184.16  -334.90   -83.16     2.85)  ; Root
%   (  183.23  -334.58   -86.52     2.33)  ; 1, R
%   (  182.63  -334.70   -93.24     2.16)  ; 2
%   (  182.63  -334.74   -93.24     2.16)  ; 3
%   (
%     (  179.75  -334.22   -93.24     1.80)  ; 1, R-1
%     (  177.62  -333.46   -95.76     1.80)  ; 2
%     (  176.62  -332.65   -95.76     1.80)  ; 3
%     (
%       (  175.74  -332.05   -96.60     1.56)  ; 1, R-1-1
%        ...
%       (  162.35  -332.21   -96.60     1.56)  ; 5
%       (
%         (  160.10  -330.37   -94.92     1.56)  ; 1, R-1-1-1
%          ...
%         (  141.06  -325.28  -101.64     1.48)  ; 7
%         (
%           (  138.13  -322.47   -99.12     1.48)  ; 1, R-1-1-1-1
%           (  135.73  -319.59   -95.76     1.48)  ; 2
%            ...
%           (   91.03  -280.02   -62.16     1.24)  ; 22
%            Normal
%         |
%           (  137.85  -325.64  -103.32     1.28)  ; 1, R-1-1-1-2
%           (  134.25  -327.04  -104.16     1.28)  ; 2
%            ...
%           (   74.12  -346.08  -135.24     1.16)  ; 37
%            Normal
%         )  ;  End of split
%       |
%         (  161.23  -333.14   -97.44     1.32)  ; 1, R-1-1-2
%         (  158.58  -333.18   -99.12     1.32)  ; 2
%         (  156.29  -334.82  -100.80     1.32)  ; 3
%          ...
%             
%           (  247.37  -391.42  -209.16     1.32)  ; 33
%        Normal
%     )  ;  End of split
%   )  ;  End of split
% )  ;  End of tree
% 
% ( (Color Green)
%   (Apical)
%   (  182.30  -338.80   -63.84     3.28)  ; Root
%   (  180.33  -337.33   -63.00     2.31)  ; 1, R
%   (  177.72  -336.63   -61.32     2.24)  ; 2
%    ...
%

% %%%%%%%%%%%%%%%%%%%%%%%%%%%%%%%%%%%%%%%%%%%%%%%%%%%%%%%%%%%%%%%%%%%%%%%%
% Logical structure of .ASC:
% Contours and Branched Trees
% %%%%%%%%%%%%%%%%%%%%%%%%%%%%%%%%%%%%%%%%%%%%%%%%%%%%%%%%%%%%%%%%%%%%%%%%
% Contours start with:
% ("CellBody"
% and end with:
% )  ;  End of contour
% Points of the contour are:
%   (  187.60  -331.74   -87.36     0.03)  ; 30, 1
% %%%%%%%%%%%%%%%%%%%%%%%%%%%%%%%%%%%%%%%%%%%%%%%%%%%%%%%%%%%%%%%%%%%%%%%%
% Trees start with:
% ( (Color Magenta)
% then may contain one or more lines like this:
%   (Dendrite)
% with other text possible within the parentheses, e.g. (Apical) or stuff to be ignored.
% and end with:
% )  ;  End of tree
%
% Each tree consists of branches, which are joined at "splits" e.g. branch
% points. Each branch consists of x/y/z/diam data points. Branches can end,
% and I believe the termination points can be classified. Mine are all
% "Normal", I believe at least that's what this means, as opposed to other
% keywords that might indicate an untraced branch remains.
% First data point of a branch:
%   (  184.16  -334.90   -83.16     2.85)  ; Root
% last data point of parent branch, first data point of a child (at a branch point):
%   (  182.63  -334.74   -93.24     2.16)  ; 3
%   (
%     (  179.75  -334.22   -93.24     1.80)  ; 1, R-1
%
% last data point of a branch, at a termination, and also end of subtree:
%           (  247.37  -391.42  -209.16     1.32)  ; 33
%        Normal
%     )  ;  End of split
% last data point of a branch, at a termination, and then start of another
% sibling branch, which itself later terminates, and is the last sibling
% (mine are all bifurcating branch points, but format can handle
%  N-furcations, I think), and finally the start of a a new branch, that's
% a sibling to the parent.
%           (   91.03  -280.02   -62.16     1.24)  ; 22
%            Normal
%         |
%           (  137.85  -325.64  -103.32     1.28)  ; 1, R-1-1-1-2
%           (  134.25  -327.04  -104.16     1.28)  ; 2
%            ...
%           (   74.12  -346.08  -135.24     1.16)  ; 37
%            Normal
%         )  ;  End of split
%       |
%         (  161.23  -333.14   -97.44     1.32)  ; 1, R-1-1-2
% %%%%%%%%%%%%%%%%%%%%%%%%%%%%%%%%%%%%%%%%%%%%%%%%%%%%%%%%%%%%%%%%%%%%%%%%
% So, strategy:
% %%%%%%%%%%%%%%%
% Uniquely identify start/end of each soma contour by:
% ("CellBody)"
% )  ;  End of contour
% Within contour, identify each data point: (note, two trailing spaces)
%   (  
% %%%%%%%%%%%%%%%
% Uniquely identify start/end of each tree by: (note, zero trailing spaces)
% ( (
% )  ;  End of tree
% Within tree:
%  data point: (note, 2 trailing spaces)
%   (  
%  branch point, start of first sibling subtree: (note, zero trailing spaces)
%   (
%  return to branch point, start of 2nd sibling subtree: (note, zero trailing spaces)
%         |
%  completed last (2nd) branch (subtree) of siblings
%     )  ;  End of split
%  branch (subtree) terminates
%        Normal
% %%%%%%%%%%%%%%%%%%%%%%%%%%%%%%%%%%%%%%%%%%%%%%%%%%%%%%%%%%%%%%%%%%%%%%%%
