# Supplementary material for: A genuine layer 4 in motor cortex with prototypical synaptic circuit connectivity
Source: eLife. 2014 Dec 19;3:e05422. doi: 10.7554/eLife.05422 (PMC4290446; doi:10.7554/eLife.05422)
Supplement: Source code 1. — Custom Matlab routines for length density analysis of neuronal morphology. DOI: http://dx.doi.org/10.7554/eLife.05422.012 [file elife05422s001.zip › swcPlot3Dt.m]

function [ somaArea, somaVolume ] = swcPlot3Dt( swcdata, newFig, varargin )
%SWCPLOT3Dt Efficient 3D plot of the reconstruction
%   
% Plots the reconstruction in 3D
% By default all neurite types are assigned specific colors, but optional 
% arguments allow you to include subsets of neurites (e.g. just apical 
% and basal dendrites) and to specify per-type colors. If a "pia" contour
% is present, this will also be displayed.
%
% Note: If dendrites are not "connected" to the soma, e.g. if a basal
% dendrite has an initial node without a parent, then there may be a
% portion of the initial part of the dendrite that appears to be missing in
% this figure: i.e. dendrites do not "start" at the soma, they start
% wherever their first node was placed.
%
% Arguments:
%   swcdata    an Nx7 matrix containing SWC reconstruction
%   newFig     boolean, if true, makes a new fig before plotting
%
% Optional arguments:
%   types     a list of type codes, which neurite types to plot,
%             supported values are 1=soma, 2=axon, 3=basal dendrite,
%             4=apical dendrite, 11=pia (not a neurite)
%
%   colors    a list of colors to be used for plotting lines; if this list
%             has more than 1 entry, it must have the same # of entries as
%             the types argument, and the colors will be used for the
%             corresponding type of neurite
%
% Usage:
% swcPlot3Dt( swcdata, NaN, [1 3 4], ['k' 'k' 'k'])
%
% 2014-04-24 Ben Suter -- initial version, based on swcPlot2Dt
% 2014-05-02 Ben Suter -- support for pia contour
%
% %%%%%%%%%%%%%%%%%%%%%%%%%%%%%%%%%%%%%%%%%%%%%%%%%%%%%%%%%%%%%%%%%%%%%%%%
%     Copyright (C) 2014  Ben Suter
% 
%     This program is free software: you can redistribute it and/or modify
%     it under the terms of the GNU General Public License as published by
%     the Free Software Foundation, either version 3 of the License, or
%     (at your option) any later version.
% 
%     This program is distributed in the hope that it will be useful,
%     but WITHOUT ANY WARRANTY; without even the implied warranty of
%     MERCHANTABILITY or FITNESS FOR A PARTICULAR PURPOSE.  See the
%     GNU General Public License for more details.
% 
%     You should have received a copy of the GNU General Public License
%     along with this program.  If not, see <http://www.gnu.org/licenses/>.
% %%%%%%%%%%%%%%%%%%%%%%%%%%%%%%%%%%%%%%%%%%%%%%%%%%%%%%%%%%%%%%%%%%%%%%%%

if newFig
    figure;
end

hold on;

if nargin > 2
    types = varargin{1};
    colors = varargin{2};
    if numel(types) ~= numel(colors)
        error('If optional types and colors arguments are provided, they must have equal # of entries');
    end
else
    types = [ 1 2 3 4 11 ]; % all supported types
    colors = [ 'k' 'r' 'b' 'g' 'c' ];
end

[nr,~] = size(swcdata);
somaX = [];
somaY = [];
somaZ = [];
numNeurites = 0;
neurites = [];
piaX = []; piaY = []; piaZ = [];
for n = 1:nr
    t = swcdata(n, 2);
    ti = find(types == t);
    if ~isempty(ti)
        if t == 1 % soma contour
            % save soma x/y for later
            somaX(end+1) = swcdata(n, 3);
            somaY(end+1) = swcdata(n, 4);
            somaZ(end+1) = swcdata(n, 5);
        elseif t == 2 || t == 3 || t == 4 % neurite
            numNeurites = numNeurites + 1;
            neurites(numNeurites, :) = swcdata(n, [7 1 3 4 5 2]); % parent ID, ID, x, y, z, type    
        elseif t == 11 % pia contour
            % save pia for later
            piaX(end+1) = swcdata(n, 3);
            piaY(end+1) = swcdata(n, 4);
            piaZ(end+1) = swcdata(n, 5);
        end        
    end
end

% %%%%%%%%%%%%%%%%%%%%%%%%%%%%%%%%%%%%%%%%%%%%%%%%%%%%%%%%%%%%%%%%%%%%%%%%
% now plot the neurites as long connected strings, to optimize performance
% %%%%%%%%%%%%%%%%%%%%%%%%%%%%%%%%%%%%%%%%%%%%%%%%%%%%%%%%%%%%%%%%%%%%%%%%
branches = {};
branchTypes = [];
numBranches = 0;
rootType = -1;

roots = find(neurites(:,1) == -1);

for r = 1:numel(roots)
    pts = [];
    numPts = 0;
    branchstartpoints=[];

    pari = roots(r);

    % this root is the first point, and the first parent
    numPts = numPts + 1;
    pts(numPts, :) = neurites(pari, 3:5);

    rootType = neurites(pari, 6);
    
    keepLooping = true;
    while keepLooping
        % find child, there could be 0, 1 or multiple
        kidi = find(neurites(:,1) == neurites(pari,2));

        if isempty(kidi)
            % reached a leaf node, so save the branch and start fresh
            numBranches = numBranches + 1;
            branches{numBranches} = pts;
            branchTypes(numBranches) = rootType;
            pts = [];
            numPts = 0;
        elseif numel(kidi) == 1
            % plot this point
            numPts = numPts + 1;
            pts(numPts, :) = neurites(kidi, 3:5);
            % and make it the new parent
            pari = kidi;
        else
            % multiple children, so parent was a branch point
            numBranches = numBranches + 1;
            branches{numBranches} = pts;
            branchTypes(numBranches) = rootType;
            pts = [];
            numPts = 0;
           
            % save children to start new branches later
            branchstartpoints(end+1:end+numel(kidi)) = kidi(1:end);
        end
        
        % If we completed a branch, look for any remaining branch points
        if numPts == 0 
            if numel(branchstartpoints) > 0
                % select a new start point
                kidi = branchstartpoints(end);
                branchstartpoints = branchstartpoints(1:end-1);
                % start this branch with the parent (the branch point)
                pari = find(neurites(:,2) == neurites(kidi, 1));
                numPts = numPts + 1;
                pts(numPts, :) = neurites(pari, 3:5);
                % then add the second point
                numPts = numPts + 1;
                pts(numPts, :) = neurites(kidi, 3:5);
                % and this becomes the new parent
                pari = kidi;
            else
                % no more branch points remaining to be re-visited,
                % so done looping - maybe there are more roots waiting
                keepLooping = false;
            end
        end        
    end
end


somaArea = NaN;
somaVolume = NaN;
ti = find(types == 1);
if ~isempty(ti) && numel(somaX) > 3
    color = colors(ti);
    [~, somaArea] = convhull(somaX, somaY); % just to report xy area
    [K, somaVolume] = convhulln([somaX' somaY' somaZ']);
    fill3(somaX(K), somaY(K), somaZ(K), color, 'Tag', 'type_1');
    % TODO: set edge color also???
end

for k=1:numel(branches)
    ti = find(types == branchTypes(k));
    if ~isempty(ti)
        tag = sprintf('type_%g', branchTypes(k));
        xyz = branches{k};
        plot3(xyz(:,1), xyz(:,2), xyz(:,3), colors(ti), 'Tag', tag);
    end
end

if ~isempty(piaX)
    ti = find(types == 11);
    plot3(piaX, piaY, piaZ, colors(ti), 'Tag', 'type_11');
end

axis image;
xlabel('horizontal cortical distance (um)');
ylabel('cortical depth (um)');
% set(gca, 'Tag', 'dendrites_3D_obj');

end
