# Supplementary material for: A genuine layer 4 in motor cortex with prototypical synaptic circuit connectivity
Source: eLife. 2014 Dec 19;3:e05422. doi: 10.7554/eLife.05422 (PMC4290446; doi:10.7554/eLife.05422)
Supplement: Source code 1. — Custom Matlab routines for length density analysis of neuronal morphology. DOI: http://dx.doi.org/10.7554/eLife.05422.012 [file elife05422s001.zip › swcTransform.m]

function [ swcdata, mAffine ] = swcTransform( swcdata, flip_lr, scale_xy, scale_z, degrees, shift_x, shift_y )
%SWCTRANSFORM Transforms (flips, scales, rotates, shifts) a reconstruction
%
% The transformations are applied in the order they appear in the argument
% list, i.e. flip, scale, rotate, shift. The combine transformation matrix
% is returned.
%
% Arguments
%   swcdata     Nx7 matrix of nodes
%   flip_lr     if true, flips the reconstruction about the y axis
%   scale_xy    multiply all x- and y-coordinates by this factor
%   scale_z     multiply all z-values by this factor
%   degrees     rotates the reconstruction about the z axis according to
%               the right-hand rule, i.e. a positive value will appear to 
%               rotate the reconstruction counter-clockwise when looking 
%               down onto the slice surface
%   shift_x     add this value to the x-coordinate of every node
%   shift_y     add this value to the y-coordinate of every node
%
% Usage
% [swct af] = swcTransform( swc, true, 1.0, 1.0, -26, 316, 415);
%
% 2013-03-18 Ben Suter -- initial version
%
% %%%%%%%%%%%%%%%%%%%%%%%%%%%%%%%%%%%%%%%%%%%%%%%%%%%%%%%%%%%%%%%%%%%%%%%%
%     Copyright (C) 2014  Ben Suter
% 
%     This program is free software: you can redistribute it and/or modify
%     it under the terms of the GNU General Public License as published by
%     the Free Software Foundation, either version 3 of the License, or
%     (at your option) any later version.
% 
%     This program is distributed in the hope that it will be useful,
%     but WITHOUT ANY WARRANTY; without even the implied warranty of
%     MERCHANTABILITY or FITNESS FOR A PARTICULAR PURPOSE.  See the
%     GNU General Public License for more details.
% 
%     You should have received a copy of the GNU General Public License
%     along with this program.  If not, see <http://www.gnu.org/licenses/>.
% %%%%%%%%%%%%%%%%%%%%%%%%%%%%%%%%%%%%%%%%%%%%%%%%%%%%%%%%%%%%%%%%%%%%%%%%

xcol = 3; ycol = 4; zcol = 5;

% To include translations, need affine transformations, and for generality,
% consider 3D points, so need 4D homogeneous coordinates and 4x4 matrices.

X = swcdata(:, [xcol ycol zcol]);
X(:, 4) = 1; % homogeneous coordinate, aka "w"
X = X'; % column vectors

sx = scale_xy;
sy = scale_xy;
if flip_lr
    sx = - sx;
end
mFlipAndScale = [ 
    sx 0 0 0; 
    0 sy 0 0; 
    0 0 scale_z 0; 
    0 0 0 1 ];

rads = degrees / 180 * pi;
mRotate = [ 
    cos(rads) -sin(rads) 0 0; 
    sin(rads) cos(rads) 0 0; 
    0 0 1 0; 
    0 0 0 1 ];

mTranslate = [ 
    1 0 0 shift_x; 
    0 1 0 shift_y; 
    0 0 1 0; 
    0 0 0 1 ];

mAffine = mTranslate * mRotate * mFlipAndScale;

X = mAffine * X;
X = X'; % convert back to row vectors

swcdata(:, [xcol ycol zcol]) = X(:, 1:3); % drop the 4th dimension

end

% Alternative implementation, without using transformation matrices:

% x = swcdata(:, xcol); 
% y = swcdata(:, ycol);
% z = swcdata(:, zcol);
% 
% if flip_lr
%     x = -x;
% end
% 
% x = x * scale_xy;
% y = y * scale_xy;
% z = z * scale_z;
% 
% % R = [ cos(r) -sin(r); sin(r) cos(r) ]
% rads = degrees / 180 * pi;
% xr = x*cos(rads) - y*sin(rads);
% yr = x*sin(rads) + y*cos(rads);
% x = xr;
% y = yr;
% 
% x = x + shift_x;
% y = y + shift_y;
% 
% swcdata(:, [xcol ycol zcol]) = [ x y z ];
