# Supplementary material for: A genuine layer 4 in motor cortex with prototypical synaptic circuit connectivity
Source: eLife. 2014 Dec 19;3:e05422. doi: 10.7554/eLife.05422 (PMC4290446; doi:10.7554/eLife.05422)
Supplement: Source code 1. — Custom Matlab routines for length density analysis of neuronal morphology. DOI: http://dx.doi.org/10.7554/eLife.05422.012 [file elife05422s001.zip › swc_library_documentation.m]

% %%%%%%%%%%%%%%%%%%%%%%%%%%%%%%%%%%%%%%%%%%%%%%%%%%%%%%%%%%%%%%%%%%%%%%%
% Functions (all have extensive documentation in header)
%
%  swcLoadFromASC: load/parse Neurolucida reconstruction, convert to SWC
%                  matrix with one row per node
%    [ swcdata ] = swcLoadFromASC( ascfilepath, varargin )
%
%  swcAutoAlign: Automatic alignment of a 3D reconstruction
%    [ swcdata degrees shift_x shift_y ] = swcAutoAlign( swcdata, doFlipLR, varargin )
%
%  swcPlot3Dt:  efficiently plot in 3D, optionally restrict to
%               certain neurite types (and colors)
%    [ somaArea, somaVolume ] = swcPlot3Dt( swcdata, newFig, varargin )
%    swcPlot3Dt( swcdata, NaN, [1 3 4], ['k' 'k' 'k'])
% 
%  swcLengthDensity: Calculate length (and membrane area) density over a grid
%                    Note: grid may be regular (standard args: wx, wy, Nx, Ny)
%                    but may also have specific y-limits, e.g. for
%                    calculating by layer boundaries (see many optional args)
%
%    [ LD grid_center_x grid_center_y AD ] = swcLengthDensity( swcdata, wx, wy, Nx, Ny, varargin )
%    [ ld gcx gcy ] = swcLengthDensity(swc, 50, 50, 12, 30, [3 4], [-1000 1000]);
%    [ LDs{k} gcx gcy ADs{k} ] = swcLengthDensity(swcas{k}, 50, NaN, 14, NaN, [3 4], [-1000 1000], [ -146 -384 -583 -1372 ], [ 0 -146 -384 -583 ]);
%
%  and various other useful functions not listed here
%
% %%%%%%%%%%%%%%%%%%%%%%%%%%%%%%%%%%%%%%%%%%%%%%%%%%%%%%%%%%%%%%%%%%%%%%%


% %%%%%%%%%%%%%%%%%%%%%%%%%%%%%%%%%%%%%%%%%%%%%%%%%%%%%%%%%%%%%%%%%%%%%%%
% Load all .asc reconstructions from a directory, convert to SWC format,
% and align in 3D (vertical, pia at y=0, soma at x=0)
% %%%%%%%%%%%%%%%%%%%%%%%%%%%%%%%%%%%%%%%%%%%%%%%%%%%%%%%%%%%%%%%%%%%%%%%
clear all
cd('directory-containing-ASC-files')
filelist = dir('*.asc');
swcs={}; swcas={}; degs=[]; shiftxs=[]; shiftys=[];
tic(); for k=1:numel(filelist), swcs{k} = swcLoadFromASC(filelist(k).name); [swcas{k} degs(k) shiftxs(k) shiftys(k)] = swcAutoAlign(swcs{k}, true); end, toc()

% %%%%%%%%%%%%%%%%%%%%%%%%%%%%%%%%%%%%%%%%%%%%%%%%%%%%%%%%%%%%%%%%%%%%%%%
% optionally, tweak alignment of individual cells
% e.g. can pass in third argument to only use apical for alignment
% k=15; [swcas{k} degs(k) shiftxs(k) shiftys(k)] = swcAutoAlign(swcs{k}, true, true); % only use apical for alignment
% %%%%%%%%%%%%%%%%%%%%%%%%%%%%%%%%%%%%%%%%%%%%%%%%%%%%%%%%%%%%%%%%%%%%%%%

% %%%%%%%%%%%%%%%%%%%%%%%%%%%%%%%%%%%%%%%%%%%%%%%%%%%%%%%%%%%%%%%%%%%%%%%
% Pull out soma depths
% %%%%%%%%%%%%%%%%%%%%%%%%%%%%%%%%%%%%%%%%%%%%%%%%%%%%%%%%%%%%%%%%%%%%%%%
somadepths=[]; for k=1:numel(swcas), swc=swcas{k}; somadepths(k) = mean(swc(swc(:,2)==1, 4)); end

% %%%%%%%%%%%%%%%%%%%%%%%%%%%%%%%%%%%%%%%%%%%%%%%%%%%%%%%%%%%%%%%%%%%%%%%
% Save for analysis
% %%%%%%%%%%%%%%%%%%%%%%%%%%%%%%%%%%%%%%%%%%%%%%%%%%%%%%%%%%%%%%%%%%%%%%%
% save swc-autoalignedXXXXX.mat filelist swcs swcas degs shiftxs shiftys somadepths

% %%%%%%%%%%%%%%%%%%%%%%%%%%%%%%%%%%%%%%%%%%%%%%%%%%%%%%%%%%%%%%%%%%%%%%%
% Some excerpts for plotting, length density analysis, etc. 
% %%%%%%%%%%%%%%%%%%%%%%%%%%%%%%%%%%%%%%%%%%%%%%%%%%%%%%%%%%%%%%%%%%%%%%%
figure;
for k=1:numel(swcas), swcPlot3Dt(swcas{k}, false); end

LDs={}; ADs={}; 
for k=1:numel(LDs), [ LDs{k} gcx gcy ADs{k} ] = swcLengthDensity(swcas{k}, 50, NaN, 14, NaN, [3 4], [-1000 1000], [ -146 -384 -583 -1372 ], [ 0 -146 -384 -583 ]); end

% then LDs contains matrices suitable for imagesc, e.g.
figure; k=1; imagesc(LDS{k}); set(gco, 'XData', gcx, 'YData', gcy); axis image;
